# Supplementary material for: 6,6′-Dieth­oxy-2,2′-[propane-1,3-diyl­dioxy­bis(nitrilo­methyl­idyne)]diphenol
Source: Acta Crystallogr Sect E Struct Rep Online. 2010 Feb 3;66(Pt 3):o512. doi: 10.1107/S1600536810003430 (PMC2983666; doi:10.1107/S1600536810003430)
Supplement: Supplementary file 2 [file e-66-0o512-Isup2.hkl]

# 
# h,k,l, Fc-squared, Fo-squared, sigma(Fo-squared) and status flag 
# 
data_I
_shelx_title ' 090729a in Fdd2' 
_shelx_refln_list_code          4 
_shelx_F_calc_maximum      434.35 
_exptl_crystal_F_000      1712.00 
_reflns_d_resolution_high  0.8403 
 
loop_ 
 _symmetry_equiv_pos_as_xyz 
 'x, y, z' 
 '-x, -y, z' 
 'x+1/4, -y+1/4, z+1/4' 
 '-x+1/4, y+1/4, z+1/4' 
 'x, y+1/2, z+1/2' 
 '-x, -y+1/2, z+1/2' 
 'x+1/4, -y+3/4, z+3/4' 
 '-x+1/4, y+3/4, z+3/4' 
 'x+1/2, y, z+1/2' 
 '-x+1/2, -y, z+1/2' 
 'x+3/4, -y+1/4, z+3/4' 
 '-x+3/4, y+1/4, z+3/4' 
 'x+1/2, y+1/2, z' 
 '-x+1/2, -y+1/2, z' 
 'x+3/4, -y+3/4, z+1/4' 
 '-x+3/4, y+3/4, z+1/4' 
 
_cell_length_a    25.2917 
_cell_length_b    34.4119 
_cell_length_c     4.7176 
_cell_angle_alpha  90.000 
_cell_angle_beta   90.000 
_cell_angle_gamma  90.000 
 
_shelx_F_squared_multiplier     1.000 
 
loop_ 
 _refln_index_h 
 _refln_index_k 
 _refln_index_l 
 _refln_F_squared_calc 
 _refln_F_squared_meas 
 _refln_F_squared_sigma 
 _refln_observed_status 
   4   0   0   188657.73   180700.25    720.97 o 
   8   0   0      600.79      676.15     30.40 o 
  12   0   0    24680.44    26793.11    362.25 o 
  16   0   0     2323.17     2308.67     71.91 o 
  20   0   0    11618.01    11986.59    412.41 o 
  24   0   0        0.15      -86.41     57.61 o 
  28   0   0        3.25      -53.04     68.58 o 
   2   2   0      231.53      188.16     23.11 o 
   4   2   0    37452.45    35291.18    349.13 o 
   6   2   0    46074.79    43204.27    605.19 o 
   8   2   0     9540.43     8797.49    173.40 o 
  10   2   0     1631.00     1467.92     44.78 o 
  12   2   0     2546.13     2474.68     49.49 o 
  14   2   0     3190.18     3085.23    117.04 o 
  16   2   0     1968.09     1812.26     49.53 o 
  18   2   0     5495.08     5556.58    244.29 o 
  20   2   0     5151.35     4960.36    257.63 o 
  22   2   0     2870.59     3023.50    140.30 o 
  24   2   0     2503.49     2211.69     82.86 o 
  26   2   0       93.19      113.62     45.31 o 
  28   2   0      482.87      570.70     70.66 o 
  30   2   0        0.16       32.01     60.35 o 
   0   4   0    44413.69    47924.97    512.08 o 
   2   4   0     7274.61     7892.63     93.37 o 
   4   4   0     1070.41     1015.30     39.93 o 
   6   4   0    54455.52    49762.24   1745.39 o 
   8   4   0     3878.28     3665.58     89.65 o 
  10   4   0     6701.24     6239.96    153.73 o 
  12   4   0       53.72       67.51     15.27 o 
  14   4   0     2667.58     2652.41    106.22 o 
  16   4   0       47.56       41.36     16.01 o 
  18   4   0     1172.22     1168.93     62.88 o 
  20   4   0     1232.13     1193.29     79.32 o 
  22   4   0     1486.86     1657.46     66.66 o 
  24   4   0        1.89       14.93     29.83 o 
  26   4   0      310.47      316.00     56.11 o 
  28   4   0        3.11       10.40     42.26 o 
   2   6   0    16966.84    18013.11    308.53 o 
   4   6   0    17324.95    17537.10    103.50 o 
   6   6   0     7270.85     6640.77     65.36 o 
   8   6   0     8142.52     7714.12     95.95 o 
  10   6   0     2457.14     2235.21     77.46 o 
  12   6   0      346.17      386.05     52.60 o 
  14   6   0      261.41      303.69     25.63 o 
  16   6   0      560.48      453.71     32.39 o 
  18   6   0      940.50      862.00     43.60 o 
  20   6   0     3540.11     3547.79    194.94 o 
  22   6   0     4506.69     4667.31    373.92 o 
  24   6   0     3091.60     3479.57    159.70 o 
  26   6   0      554.72      539.91     49.99 o 
  28   6   0       12.64       24.45     86.41 o 
   0   8   0      265.55      325.33     28.10 o 
   2   8   0    18464.67    19460.11    214.61 o 
   4   8   0    27715.69    29074.30    586.16 o 
   6   8   0     6577.07     7046.14     75.66 o 
   8   8   0     1859.31     1911.69     44.83 o 
  10   8   0      337.83      434.68     26.12 o 
  12   8   0     1540.27     1543.26     46.16 o 
  14   8   0       31.27       58.85     19.37 o 
  16   8   0      276.10      237.96     26.27 o 
  18   8   0     3627.23     3477.95     82.89 o 
  20   8   0      619.59      618.58     62.17 o 
  22   8   0       98.18       95.39     25.02 o 
  24   8   0      175.32      177.22     31.51 o 
  26   8   0        4.70       -2.23     40.00 o 
  28   8   0      135.90      113.30     55.13 o 
   2  10   0     3497.52     3462.35     73.65 o 
   4  10   0    32041.34    31702.90    333.13 o 
   6  10   0     2118.90     1858.55     39.59 o 
   8  10   0    11262.72    11406.57     93.16 o 
  10  10   0    26206.83    28475.46    198.02 o 
  12  10   0     6214.87     6510.40     93.63 o 
  14  10   0     3998.05     3762.08    110.21 o 
  16  10   0       96.79      105.24     22.34 o 
  18  10   0     1658.11     1577.80     79.05 o 
  20  10   0      134.17       97.11     28.70 o 
  22  10   0      223.85      259.99     33.80 o 
  24  10   0      180.88      192.91     43.10 o 
  26  10   0        0.01      -17.34     36.67 o 
  28  10   0       65.80      139.29     44.34 o 
   0  12   0     4427.51     4367.40     98.30 o 
   2  12   0     1925.63     2163.71     49.61 o 
   4  12   0     5469.63     5358.38     77.12 o 
   6  12   0      114.06      103.42     17.66 o 
   8  12   0    11542.89    13054.36    206.11 o 
  10  12   0     2672.59     2490.34     47.24 o 
  12  12   0    19113.93    20284.35    245.94 o 
  14  12   0     6390.29     6825.97    103.50 o 
  16  12   0     2956.03     2841.61    101.11 o 
  18  12   0      169.46      128.64     27.29 o 
  20  12   0      186.97      199.11     29.68 o 
  22  12   0        0.34       -1.95     32.04 o 
  24  12   0      129.30      181.94     47.41 o 
  26  12   0        5.53        1.35     53.35 o 
  28  12   0        7.92       52.47     66.40 o 
   2  14   0        3.07      -10.14     12.33 o 
   4  14   0      403.85      384.09     26.75 o 
   6  14   0      510.04      552.88     31.46 o 
   8  14   0     1232.68     1126.59     36.49 o 
  10  14   0      994.36     1077.48     34.01 o 
  12  14   0        1.85       21.63     17.15 o 
  14  14   0        0.89        2.53     18.16 o 
  16  14   0      261.54      227.64     24.07 o 
  18  14   0       16.26       29.31     25.75 o 
  20  14   0      104.55      188.02     89.36 o 
  22  14   0       24.27        4.18     34.09 o 
  24  14   0       22.77       37.84     35.62 o 
  26  14   0       28.53       14.93     45.96 o 
  28  14   0       65.63      141.85     70.56 o 
   0  16   0     8292.29     9038.11    228.61 o 
   2  16   0        5.31       20.31     19.41 o 
   4  16   0     1061.03     1095.89     43.16 o 
   6  16   0     8276.89     8595.23    319.28 o 
   8  16   0     1170.78     1324.05     40.91 o 
  10  16   0      212.29      201.74     20.33 o 
  12  16   0     4696.97     4726.56    109.19 o 
  14  16   0     2032.72     2104.23     54.93 o 
  16  16   0      345.87      328.72     37.77 o 
  18  16   0     1700.26     1475.01     99.58 o 
  20  16   0      531.63      445.30     49.07 o 
  22  16   0     1974.10     1792.90    152.25 o 
  24  16   0      619.56      668.41    160.48 o 
  26  16   0        0.48      -21.21     54.13 o 
   2  18   0     7855.54     9007.35    118.13 o 
   4  18   0      391.74      380.09     29.43 o 
   6  18   0      281.87      263.16     26.62 o 
   8  18   0        9.15       -7.39     19.75 o 
  10  18   0      409.98      340.98     24.17 o 
  12  18   0      431.24      486.95     40.08 o 
  14  18   0      726.00      776.25     44.02 o 
  16  18   0      576.24      545.84     64.25 o 
  18  18   0        0.31       -4.40     29.27 o 
  20  18   0      457.05      420.69     67.21 o 
  22  18   0       13.32       61.89     42.78 o 
  24  18   0      643.03      667.26    117.05 o 
  26  18   0        9.84       64.02     90.53 o 
   0  20   0     5128.25     5372.47    369.89 o 
   2  20   0      394.65      421.93     32.44 o 
   4  20   0       24.89       34.78     22.07 o 
   6  20   0        3.98       -9.18     18.19 o 
   8  20   0       74.62       56.05     20.10 o 
  10  20   0      919.63      837.33     47.58 o 
  12  20   0        1.22        5.63     18.90 o 
  14  20   0      109.72      120.53     30.47 o 
  16  20   0      286.18      190.91     36.01 o 
  18  20   0      720.00      735.50     75.33 o 
  20  20   0      615.74      546.89     70.25 o 
  22  20   0      272.36      112.69     48.99 o 
  24  20   0       50.22       79.03     50.48 o 
  26  20   0        8.87       13.91     60.41 o 
   2  22   0    26157.25    28818.46    351.08 o 
   4  22   0     1475.49     1480.78     57.37 o 
   6  22   0      393.68      345.13     31.59 o 
   8  22   0      795.22      778.31     50.42 o 
  10  22   0     1518.40     1524.47     59.26 o 
  12  22   0      180.58      189.55     27.56 o 
  14  22   0      780.95      696.41     44.63 o 
  16  22   0      289.39      429.40    167.34 o 
  18  22   0      526.09      496.49     68.31 o 
  20  22   0       20.31       27.60     58.52 o 
  22  22   0      308.44      396.24     69.51 o 
  24  22   0      124.31      108.36     51.08 o 
   0  24   0     4441.65     4771.49    144.78 o 
   2  24   0     1766.25     1900.64     64.73 o 
   4  24   0      572.95      540.73     40.33 o 
   6  24   0       74.76      111.23     26.53 o 
   8  24   0      612.04      661.48     41.52 o 
  10  24   0      200.24      186.74     30.23 o 
  12  24   0      419.16      341.73     53.59 o 
  14  24   0      313.86      358.05    100.59 o 
  16  24   0       70.49       30.27     41.03 o 
  18  24   0       64.75       58.45     42.97 o 
  20  24   0       94.52      161.61     53.29 o 
  22  24   0      482.03      434.26     78.11 o 
  24  24   0      262.00      365.01     71.97 o 
   2  26   0      113.86       97.82     34.45 o 
   4  26   0     4616.79     4629.68    103.32 o 
   6  26   0      723.20      764.13     46.24 o 
   8  26   0     1298.57     1253.10     61.24 o 
  10  26   0        0.89        3.32     27.23 o 
  12  26   0        5.06       -9.36     37.66 o 
  14  26   0       14.74      -12.14     41.52 o 
  16  26   0       86.63       75.75     42.32 o 
  18  26   0       72.01      123.66     56.36 o 
  20  26   0       19.66      -12.78     39.12 o 
  22  26   0      116.86       92.49     61.08 o 
   0  28   0       20.87       21.41     38.89 o 
   2  28   0       27.40       29.61     28.91 o 
   4  28   0     2996.21     3210.90    100.93 o 
   6  28   0     1266.20     1348.01     69.69 o 
   8  28   0     3408.25     3550.71    112.96 o 
  10  28   0     1611.10     1635.88    105.19 o 
  12  28   0     1667.88     1667.95    110.27 o 
  14  28   0      142.60      191.40     55.21 o 
  16  28   0      443.87      478.20     68.21 o 
  18  28   0       43.73       36.29     55.79 o 
  20  28   0        0.00       36.65     50.19 o 
   2  30   0       99.04       50.68     31.39 o 
   4  30   0        6.62       -3.86     28.93 o 
   6  30   0      176.62      136.41     69.01 o 
   8  30   0     1089.48     1176.85     70.86 o 
  10  30   0     2854.38     3310.69    255.58 o 
  12  30   0      803.17      798.68     91.44 o 
  14  30   0        8.99       24.92     47.44 o 
  16  30   0      205.71      155.83     62.06 o 
  18  30   0       12.65       15.05     41.66 o 
  20  30   0       21.86       23.42     61.54 o 
   0  32   0       21.36      -49.44     40.09 o 
   2  32   0       36.72       21.20     31.53 o 
   4  32   0      199.33      196.39     41.17 o 
   6  32   0     3975.82     4136.44    128.03 o 
   8  32   0     3874.08     3907.38    166.93 o 
  10  32   0      425.07      461.88     68.90 o 
  12  32   0      880.88      941.05     95.14 o 
  14  32   0      339.73      461.17     76.22 o 
  16  32   0      540.16      630.55     90.50 o 
  18  32   0       75.86       95.08     52.18 o 
   2  34   0       46.64       48.89     37.49 o 
   4  34   0       31.25       98.79     42.47 o 
   6  34   0      402.34      556.43     79.09 o 
   8  34   0       58.56      124.74     62.70 o 
  10  34   0      526.58      658.32     88.70 o 
  12  34   0     3003.55     3277.32    266.10 o 
  14  34   0     1892.43     2239.44    225.86 o 
  16  34   0     1013.56     1123.50    111.95 o 
   2  36   0       11.37       11.20     43.21 o 
   4  36   0      239.00      351.44     60.04 o 
   6  36   0       79.09       56.41     58.35 o 
   8  36   0      459.42      594.73    101.50 o 
  10  36   0      334.51      312.38     75.20 o 
  12  36   0      111.02      158.16     78.18 o 
  14  36   0      752.98      910.14    108.96 o 
   2  38   0        0.12       73.87     47.84 o 
   4  38   0      751.87      786.41    109.73 o 
   6  38   0       26.83      142.65     82.30 o 
   8  38   0     1557.00     1916.65    175.57 o 
  10  38   0       11.49       60.64     56.11 o 
   0  40   0        0.51       14.63     65.84 o 
   2  40   0        1.06       15.53     45.89 o 
   4  40   0      473.94      563.29    106.99 o 
   6  40   0        4.11      -18.29     74.07 o 
   1   1   1    15598.97    15305.89    237.37 o 
   3   1   1     1460.65     1451.77     29.29 o 
   5   1   1      120.26      102.52     11.27 o 
   7   1   1    18468.56    18768.21     93.76 o 
   9   1   1     2050.45     2027.61     45.94 o 
  11   1   1     4059.19     3983.11     53.66 o 
  13   1   1      126.67      147.09     14.25 o 
  15   1   1     2878.13     3159.99     50.90 o 
  17   1   1     1470.63     1450.13     38.47 o 
  19   1   1      375.25      415.72     27.50 o 
  21   1   1     3301.46     3225.82     79.27 o 
  23   1   1      523.90      482.37     34.57 o 
  25   1   1      144.36      205.46     44.15 o 
  27   1   1        4.95      -14.38     20.46 o 
  29   1   1       70.70       76.44     26.07 o 
   1   3   1    12037.57    12681.05    111.71 o 
   3   3   1    17439.65    18241.39    404.58 o 
   5   3   1    31746.90    31493.65    448.39 o 
   7   3   1      452.32      368.68     16.14 o 
   9   3   1     3107.53     2806.47     58.72 o 
  11   3   1     8604.31     8608.66    208.81 o 
  13   3   1     2564.08     2551.39     64.81 o 
  15   3   1     1983.28     1827.77     39.16 o 
  17   3   1     2302.76     2041.44     73.41 o 
  19   3   1     2368.72     2471.61     94.93 o 
  21   3   1     3266.13     3545.22    106.26 o 
  23   3   1      199.73      218.92     27.51 o 
  25   3   1      227.16      214.25     27.52 o 
  27   3   1       69.02       60.03     24.23 o 
  29   3   1        1.82       16.99     24.81 o 
   1   5   1   109708.20   113189.33    556.19 o 
   3   5   1    66571.66    64299.65    940.57 o 
   5   5   1    22942.63    23257.01    162.11 o 
   7   5   1     6495.90     7034.67    126.88 o 
   9   5   1    14116.26    14841.81    194.60 o 
  11   5   1      675.59      660.07     24.42 o 
  13   5   1    15017.50    15583.27    257.92 o 
  15   5   1     1305.76     1235.78     35.42 o 
  17   5   1      482.49      486.56     25.56 o 
  19   5   1     3233.74     3370.18     63.01 o 
  21   5   1      243.53      242.89     25.92 o 
  23   5   1     1200.91     1316.79     51.48 o 
  25   5   1      204.37      175.00     25.47 o 
  27   5   1       68.99       43.37     25.75 o 
  29   5   1        5.96       24.53     24.08 o 
   1   7   1   115959.39   118972.21    964.91 o 
   3   7   1    34823.06    35780.13    338.81 o 
   5   7   1     8669.78     8775.84    115.46 o 
   7   7   1     6472.42     6263.43     82.52 o 
   9   7   1    10005.40    10479.71    248.45 o 
  11   7   1     7109.84     7562.14    156.67 o 
  13   7   1     4077.03     3981.26     95.56 o 
  15   7   1     3703.12     3574.54    102.99 o 
  17   7   1      447.69      384.05     23.55 o 
  19   7   1      673.63      631.93     30.90 o 
  21   7   1     1730.60     1808.06     65.45 o 
  23   7   1      587.10      605.94     36.81 o 
  25   7   1      445.37      490.99     41.13 o 
  27   7   1       82.90       64.51     27.63 o 
  29   7   1       61.35       13.29     32.95 o 
   1   9   1     7839.04     8153.87     66.52 o 
   3   9   1    48142.80    48305.40    639.57 o 
   5   9   1     4922.31     4590.92    130.08 o 
   7   9   1     4785.27     4554.26     64.87 o 
   9   9   1     2470.61     2476.90     49.98 o 
  11   9   1      383.65      480.56     27.61 o 
  13   9   1     1351.21     1380.01     35.63 o 
  15   9   1     1638.91     1627.07     40.65 o 
  17   9   1      230.05      233.02     21.07 o 
  19   9   1     2731.96     2867.85     69.02 o 
  21   9   1      707.01      678.70     33.72 o 
  23   9   1     1592.46     1627.42     66.93 o 
  25   9   1      349.82      294.05     35.11 o 
  27   9   1       81.14       81.73     30.80 o 
   1  11   1     1597.77     1556.51     39.75 o 
   3  11   1     8573.40     8685.05    117.17 o 
   5  11   1      423.60      419.55     14.11 o 
   7  11   1     1768.15     1733.44     25.99 o 
   9  11   1     3112.29     3098.19     63.03 o 
  11  11   1     1499.74     1486.37     26.74 o 
  13  11   1      223.96      173.40     17.01 o 
  15  11   1      194.40      172.56     20.71 o 
  17  11   1       14.00       -7.12     16.38 o 
  19  11   1      689.68      645.85     41.75 o 
  21  11   1      953.82      849.97     39.42 o 
  23  11   1     1968.20     2074.76    174.02 o 
  25  11   1      775.43      778.98     52.08 o 
  27  11   1      291.71      357.99     51.01 o 
   1  13   1    11333.33    12791.15    162.97 o 
   3  13   1     4959.87     4782.05     58.50 o 
   5  13   1    14774.59    15346.43    224.57 o 
   7  13   1     2764.67     2638.56     38.17 o 
   9  13   1     7881.26     8014.30    118.01 o 
  11  13   1      392.81      354.50     15.87 o 
  13  13   1     1557.95     1736.15     38.92 o 
  15  13   1      251.73      245.74     20.34 o 
  17  13   1      419.91      386.05     28.99 o 
  19  13   1      653.58      617.38     33.44 o 
  21  13   1      454.38      406.00     31.53 o 
  23  13   1     1015.39     1092.46     51.74 o 
  25  13   1      399.66      438.84     58.06 o 
  27  13   1      477.07      520.86     59.63 o 
   1  15   1    20757.40    23062.85    173.98 o 
   3  15   1     4367.16     4998.50     73.12 o 
   5  15   1     6848.10     6431.38    158.78 o 
   7  15   1      614.82      527.28     23.51 o 
   9  15   1     5923.11     5873.46    106.57 o 
  11  15   1      154.02      132.06     15.13 o 
  13  15   1      632.04      515.73     23.69 o 
  15  15   1      213.96      191.35     20.01 o 
  17  15   1      981.31     1095.23     86.22 o 
  19  15   1     1621.05     1467.48     55.67 o 
  21  15   1      267.85      274.80     31.74 o 
  23  15   1      137.34     1257.93    667.25 o 
  25  15   1       50.78       15.72     30.53 o 
  27  15   1       21.79      -25.52     37.06 o 
   1  17   1     8932.83     9978.87     86.27 o 
   3  17   1     1454.42     1638.15     46.57 o 
   5  17   1      555.60      488.97     25.64 o 
   7  17   1     1314.72     1145.56     31.57 o 
   9  17   1      593.38      561.51     22.61 o 
  11  17   1      857.25      955.15     37.36 o 
  13  17   1     1430.92     1461.65     44.47 o 
  15  17   1       75.42       64.01     19.71 o 
  17  17   1      375.50      332.59     29.54 o 
  19  17   1      382.10      310.68     30.33 o 
  21  17   1      291.44      183.28     33.84 o 
  23  17   1       13.03        5.85     29.83 o 
  25  17   1       16.77       18.86     29.30 o 
   1  19   1      302.47      299.32     20.58 o 
   3  19   1     4601.26     4657.57     62.49 o 
   5  19   1     1892.17     1989.12     53.87 o 
   7  19   1     3340.23     3390.19     90.54 o 
   9  19   1     1201.66     1215.37     45.82 o 
  11  19   1      422.54      399.33     28.23 o 
  13  19   1     1848.57     1823.81     50.78 o 
  15  19   1     1387.61     1343.05     62.21 o 
  17  19   1      388.76      358.49     30.61 o 
  19  19   1      935.43      916.41     54.39 o 
  21  19   1       38.39       23.05     28.16 o 
  23  19   1      391.64      356.43     45.10 o 
  25  19   1       44.04        9.44     34.46 o 
   1  21   1      268.28      226.27     19.60 o 
   3  21   1     1639.89     1654.55     41.10 o 
   5  21   1      385.97      377.63     25.27 o 
   7  21   1      975.05      895.25     34.79 o 
   9  21   1      628.12      610.42     35.63 o 
  11  21   1     1544.69     1507.82     49.33 o 
  13  21   1      721.93      701.74     49.24 o 
  15  21   1     1391.69     1336.87     46.37 o 
  17  21   1      110.83      115.87     29.41 o 
  19  21   1      564.12      585.89     46.50 o 
  21  21   1      123.45      118.57     32.15 o 
  23  21   1      348.85      358.59     41.25 o 
  25  21   1        9.82       -5.26     37.70 o 
   1  23   1      137.98      134.78     19.72 o 
   3  23   1      254.32      241.42     24.62 o 
   5  23   1     1480.14     1474.65     44.95 o 
   7  23   1     1067.96     1036.13     52.64 o 
   9  23   1     4355.51     4457.00     90.34 o 
  11  23   1     2637.02     2515.53     71.06 o 
  13  23   1      560.57      509.54     43.35 o 
  15  23   1     1280.37     1308.90     58.42 o 
  17  23   1      387.34      374.85     35.14 o 
  19  23   1      148.16      143.94     35.89 o 
  21  23   1      120.91      122.05     32.29 o 
  23  23   1      147.96      132.53     41.32 o 
   1  25   1     1073.06     1157.58     41.90 o 
   3  25   1      171.07      145.93     23.85 o 
   5  25   1     1724.40     1752.56     50.20 o 
   7  25   1      600.45      585.49     39.40 o 
   9  25   1     4996.48     5139.08    171.48 o 
  11  25   1      699.49      666.64     42.07 o 
  13  25   1     1526.45     1627.39     89.31 o 
  15  25   1      525.91      483.71     35.88 o 
  17  25   1      616.91      578.69     41.54 o 
  19  25   1       71.15       67.07     28.97 o 
  21  25   1      152.00      117.34     42.36 o 
  23  25   1      162.86      176.07     47.03 o 
   1  27   1     1785.39     1793.91     56.93 o 
   3  27   1      672.62      625.06     34.27 o 
   5  27   1     1375.08     1368.95     48.37 o 
   7  27   1     1982.17     1934.37     64.13 o 
   9  27   1      631.16      668.50     42.83 o 
  11  27   1     4352.23     4360.01    117.91 o 
  13  27   1      668.28      654.37     44.77 o 
  15  27   1       32.92       49.22     25.57 o 
  17  27   1      606.72      457.95     38.46 o 
  19  27   1       81.48       27.03     32.35 o 
  21  27   1       59.36       58.93     36.80 o 
   1  29   1      894.60      906.50     44.30 o 
   3  29   1      961.76      926.89     45.20 o 
   5  29   1       80.56      136.98     28.99 o 
   7  29   1     1052.63      921.31     49.45 o 
   9  29   1     1079.81     1103.63     52.42 o 
  11  29   1     1927.97     2045.29     72.02 o 
  13  29   1      830.38      828.75     49.56 o 
  15  29   1      823.60      899.47     66.07 o 
  17  29   1      204.80      227.63     44.74 o 
  19  29   1      137.18      133.62     40.71 o 
   1  31   1     1063.97     1053.79     48.42 o 
   3  31   1       21.63       26.77     22.78 o 
   5  31   1      643.56      666.34     49.08 o 
   7  31   1      254.55      366.89     94.16 o 
   9  31   1      556.53      587.95     44.38 o 
  11  31   1      375.58      295.95     35.79 o 
  13  31   1      774.69      807.26     79.85 o 
  15  31   1       42.95       61.88     37.48 o 
  17  31   1      412.46      390.94     54.67 o 
   1  33   1       83.18       66.28     25.83 o 
   3  33   1       55.29      109.42     42.40 o 
   5  33   1     1492.13     1569.51     70.83 o 
   7  33   1      262.95      305.34     41.69 o 
   9  33   1      206.36      250.47     41.54 o 
  11  33   1        5.62       14.08     33.96 o 
  13  33   1       35.50       29.35     48.46 o 
  15  33   1       27.96       63.04     49.08 o 
  17  33   1       42.83      107.14     44.80 o 
   1  35   1       20.98       43.22     42.05 o 
   3  35   1     1144.12     1143.34     62.84 o 
   5  35   1      103.80       81.76     41.94 o 
   7  35   1      775.52      808.53     61.24 o 
   9  35   1      217.37      182.07     40.44 o 
  11  35   1      602.65      609.08    116.41 o 
  13  35   1       15.24       25.85     49.82 o 
   1  37   1      123.65      110.08     36.03 o 
   3  37   1      488.20      498.32     48.56 o 
   5  37   1       72.12      122.59     38.79 o 
   7  37   1     1468.71     1640.25    111.92 o 
   9  37   1      215.44      268.33     70.82 o 
  11  37   1      236.07      231.54     50.38 o 
   1  39   1       23.19       55.71     43.77 o 
   3  39   1      311.61      364.73     55.47 o 
   5  39   1       78.47       78.19     34.22 o 
   7  39   1      292.70     1300.24    664.40 o 
   2   0   2     8979.43     8164.21    159.68 o 
   6   0   2     5819.39     6852.38    131.09 o 
  10   0   2    15241.13    17345.02    821.09 o 
  14   0   2     5837.34     5917.41    176.98 o 
  18   0   2       88.05      121.02     96.42 o 
  22   0   2       80.84      134.30     42.53 o 
  26   0   2       11.50       -3.65     49.39 o 
   0   2   2     6442.41     6595.93    195.23 o 
   2   2   2      738.92      639.68     36.60 o 
   4   2   2     1757.74     1828.86     45.88 o 
   6   2   2     6745.27     6997.03     77.38 o 
   8   2   2      105.20      100.61     14.74 o 
  10   2   2     7336.29     8072.83     85.63 o 
  12   2   2      937.78      963.05     32.42 o 
  14   2   2     2102.94     2199.79     55.43 o 
  16   2   2      792.80      875.81     41.63 o 
  18   2   2        7.56        7.26     20.91 o 
  20   2   2      609.04      672.15     42.15 o 
  22   2   2       75.02       79.16     29.09 o 
  24   2   2      237.20      236.05     34.79 o 
  26   2   2       76.83       91.40     34.36 o 
  28   2   2      114.27      131.81     38.87 o 
   2   4   2       42.86       40.83     15.15 o 
   4   4   2      807.27      851.02     32.20 o 
   6   4   2     2510.79     2493.30     78.75 o 
   8   4   2      119.09      108.92     13.69 o 
  10   4   2     6002.73     6096.53    148.11 o 
  12   4   2     3918.11     3885.67     88.78 o 
  14   4   2     1370.16     1427.70     56.46 o 
  16   4   2      764.22      832.97     35.45 o 
  18   4   2      155.17      168.83     27.88 o 
  20   4   2       99.00       92.72     26.84 o 
  22   4   2      315.05      345.02     37.48 o 
  24   4   2      339.21      371.09     39.75 o 
  26   4   2      302.66      342.28     41.21 o 
   0   6   2     5489.38     5383.34    117.33 o 
   2   6   2     2810.96     2797.37     84.58 o 
   4   6   2      562.16      512.22     25.28 o 
   6   6   2     5169.90     5075.70     77.99 o 
   8   6   2     1030.31      982.54     31.52 o 
  10   6   2     3714.63     3782.35     67.63 o 
  12   6   2      816.72      882.48     31.92 o 
  14   6   2      312.73      344.34     25.14 o 
  16   6   2     1395.16     1483.76     51.36 o 
  18   6   2     2191.24     2253.71    147.53 o 
  20   6   2      685.05      726.89     58.07 o 
  22   6   2     1156.12     1091.08     89.87 o 
  24   6   2      147.47      142.13     33.09 o 
  26   6   2      192.88      214.81     38.79 o 
   2   8   2    15233.47    17315.10    321.46 o 
   4   8   2     6393.42     6968.85     97.16 o 
   6   8   2      753.53      684.11     26.38 o 
   8   8   2     4522.03     4264.23    186.21 o 
  10   8   2     1070.28     1112.06     33.86 o 
  12   8   2      217.03      172.15     19.88 o 
  14   8   2      251.25      237.59     26.10 o 
  16   8   2       69.31       33.70     19.85 o 
  18   8   2     1726.28     1796.24     59.71 o 
  20   8   2      245.09      260.71     36.89 o 
  22   8   2      766.86      790.09     50.89 o 
  24   8   2       24.12       48.35     26.81 o 
  26   8   2       93.01       65.31     30.70 o 
   0  10   2    22075.38    24865.76    184.25 o 
   2  10   2    12546.98    13201.98    181.72 o 
   4  10   2     8164.12     8372.20    108.38 o 
   6  10   2      684.96      629.10     30.67 o 
   8  10   2     1497.81     1321.76     61.00 o 
  10  10   2      132.67      127.60     18.61 o 
  12  10   2      999.28     1045.55     37.92 o 
  14  10   2     1319.79     1363.16     45.91 o 
  16  10   2      777.57      904.86     41.38 o 
  18  10   2     3646.65     3797.63    112.73 o 
  20  10   2      137.96      142.04     32.10 o 
  22  10   2      795.92      725.51     49.50 o 
  24  10   2       85.42      108.81     29.25 o 
  26  10   2       18.72      -12.40     26.82 o 
   2  12   2    25492.51    26983.17    553.67 o 
   4  12   2     7824.34     7481.87     73.27 o 
   6  12   2    13627.06    13326.55    148.32 o 
   8  12   2      215.18      217.24     21.90 o 
  10  12   2     1169.94     1125.46     60.33 o 
  12  12   2       10.74        5.21     15.91 o 
  14  12   2      118.35      110.56     20.65 o 
  16  12   2     2815.37     2891.35     87.56 o 
  18  12   2      887.51      890.81     42.71 o 
  20  12   2      348.65      357.47     32.36 o 
  22  12   2      180.48      150.71     34.07 o 
  24  12   2      134.74      140.18     32.10 o 
  26  12   2      155.37      141.82     32.09 o 
   0  14   2    20030.37    20204.00    368.66 o 
   2  14   2    10904.50    10991.93    139.73 o 
   4  14   2     4412.60     4382.18     48.34 o 
   6  14   2    13041.07    13219.98    192.20 o 
   8  14   2     2022.55     1966.29     52.01 o 
  10  14   2     1164.39     1112.47     41.19 o 
  12  14   2     1005.51     1021.57     37.76 o 
  14  14   2      645.51      635.83     33.86 o 
  16  14   2      937.09      853.21     38.75 o 
  18  14   2      865.25      941.40     43.81 o 
  20  14   2      877.46      846.67     44.40 o 
  22  14   2      330.20      292.77     41.28 o 
  24  14   2      418.98      579.60     53.85 o 
  26  14   2       23.22       67.51     33.84 o 
   2  16   2       15.57       20.50     11.80 o 
   4  16   2     3929.79     3964.16     67.33 o 
   6  16   2      546.21      527.29     29.13 o 
   8  16   2     2164.72     2180.81     56.04 o 
  10  16   2     2954.02     2931.47     64.40 o 
  12  16   2     1520.78     1484.89     53.08 o 
  14  16   2      683.44      623.70     33.52 o 
  16  16   2        7.13      -20.89     17.15 o 
  18  16   2       57.53       46.74     22.45 o 
  20  16   2      339.29      292.69     33.38 o 
  22  16   2      327.14      357.93     34.08 o 
  24  16   2      402.43      403.55     38.94 o 
   0  18   2     3738.02     3801.17    176.10 o 
   2  18   2     1398.21     1297.32     34.87 o 
   4  18   2     1056.53     1009.39     32.41 o 
   6  18   2      142.51      111.19     19.89 o 
   8  18   2     3488.14     3561.05     69.51 o 
  10  18   2     2285.51     2241.85     58.93 o 
  12  18   2     4358.00     4390.14     88.61 o 
  14  18   2     3026.97     3028.34     74.01 o 
  16  18   2      704.36      705.83     35.50 o 
  18  18   2      231.57      223.83     28.60 o 
  20  18   2       64.20       44.04     23.73 o 
  22  18   2      107.25      115.21     25.64 o 
  24  18   2      354.35      433.44     48.65 o 
   2  20   2      372.33      422.48     58.21 o 
   4  20   2     2038.76     2106.91     51.56 o 
   6  20   2     4047.60     4333.41     75.29 o 
   8  20   2      936.20      933.09     40.04 o 
  10  20   2     4361.86     4256.19    119.97 o 
  12  20   2     4954.18     5095.55     86.73 o 
  14  20   2      137.32      142.39     23.54 o 
  16  20   2       10.25        2.68     18.93 o 
  18  20   2      795.62      856.37     40.79 o 
  20  20   2       27.92       37.21     23.50 o 
  22  20   2      342.11      362.95     43.87 o 
   0  22   2     1315.23     1345.20     71.05 o 
   2  22   2      210.72      188.57     25.99 o 
   4  22   2     1493.79     1285.29     86.28 o 
   6  22   2     3156.02     3146.17     78.20 o 
   8  22   2     2446.57     2503.07     80.99 o 
  10  22   2     1845.75     1825.05     69.39 o 
  12  22   2     2920.66     3058.28     73.23 o 
  14  22   2      299.24      277.32     33.44 o 
  16  22   2      732.16      691.94     39.91 o 
  18  22   2      321.58      307.21     32.71 o 
  20  22   2      128.31       60.53     29.75 o 
  22  22   2       31.06        6.60     34.02 o 
   2  24   2      329.89      341.26     35.69 o 
   4  24   2      654.49      599.70     43.61 o 
   6  24   2      590.32      553.70     47.11 o 
   8  24   2      370.38      369.12     37.81 o 
  10  24   2     3723.61     3493.12     89.41 o 
  12  24   2      709.15      721.86     47.89 o 
  14  24   2      590.11      527.77     37.79 o 
  16  24   2      572.96      543.79     38.97 o 
  18  24   2      134.29      116.57     29.35 o 
  20  24   2      365.87      394.55     42.63 o 
   0  26   2      197.41      179.81     38.33 o 
   2  26   2       88.56       72.63     29.55 o 
   4  26   2     1083.85     1260.65     62.58 o 
   6  26   2      658.08      748.04    171.56 o 
   8  26   2       60.51       37.31     31.75 o 
  10  26   2       29.45       16.69     31.51 o 
  12  26   2      457.61      459.84     41.98 o 
  14  26   2      403.10     1164.60    457.84 o 
  16  26   2      232.90      241.57     39.27 o 
  18  26   2       88.78       90.91     28.76 o 
  20  26   2      161.99      186.45     39.98 o 
   2  28   2      166.15      117.19     31.14 o 
   4  28   2      852.05      856.19     55.39 o 
   6  28   2       72.01       60.00     28.40 o 
   8  28   2      199.41      231.75     38.50 o 
  10  28   2      461.79      426.43     44.16 o 
  12  28   2       74.36       86.36     35.89 o 
  14  28   2       13.22       -1.16     29.31 o 
  16  28   2      419.99      509.90     40.55 o 
  18  28   2       41.39       65.66     35.89 o 
   0  30   2      962.71      831.31     96.67 o 
   2  30   2      254.97      212.49     37.56 o 
   4  30   2      487.44      518.56     74.73 o 
   6  30   2       40.70       62.40     30.66 o 
   8  30   2      245.37      187.05     37.18 o 
  10  30   2      154.26       74.66     34.34 o 
  12  30   2       41.92       64.52     38.89 o 
  14  30   2      207.59      186.32     39.46 o 
  16  30   2       47.08      187.90     50.77 o 
   2  32   2      835.89      759.40     67.16 o 
   4  32   2      449.45      460.99     47.12 o 
   6  32   2       71.09        5.34     32.52 o 
   8  32   2      393.69      449.28     49.73 o 
  10  32   2       16.03       31.01     32.10 o 
  12  32   2       14.49       25.96     36.29 o 
  14  32   2       56.93       36.08     40.61 o 
   0  34   2       80.65      123.18     67.37 o 
   2  34   2       81.64       91.37     40.32 o 
   4  34   2      387.49      344.44     43.05 o 
   6  34   2      191.75      142.07     41.22 o 
   8  34   2        6.67       67.59     33.31 o 
  10  34   2        5.44        2.25     33.00 o 
  12  34   2        5.91       -9.19     36.58 o 
   2  36   2      232.90      184.87     48.71 o 
   4  36   2       88.12       67.85     38.37 o 
   6  36   2       73.93       83.76     40.76 o 
   8  36   2       21.36        1.73     34.52 o 
   0  38   2       33.29       83.38     55.75 o 
   2  38   2      101.89       97.66     39.89 o 
   1   1   3      582.06      529.29     36.56 o 
   3   1   3     1064.32      899.03     43.69 o 
   5   1   3     5712.43     6413.79    183.31 o 
   7   1   3      800.89      789.71     30.36 o 
   9   1   3     1273.47     1269.42     41.99 o 
  11   1   3      210.86      159.16     27.46 o 
  13   1   3       57.36       52.15     26.46 o 
  15   1   3      658.52      577.37     47.46 o 
  17   1   3      234.83      205.99     40.50 o 
  19   1   3      337.77      327.92     48.35 o 
  21   1   3      265.94      236.52     42.49 o 
  23   1   3       24.36       20.94     29.31 o 
  25   1   3      374.90      400.20     54.22 o 
   1   3   3     2068.13     2043.61     85.13 o 
   3   3   3     3357.73     3292.16     92.22 o 
   5   3   3     1506.36     1430.57     41.89 o 
   7   3   3      207.43      198.41     21.28 o 
   9   3   3       24.28       29.36     17.49 o 
  11   3   3      439.34      450.47     36.83 o 
  13   3   3      235.25      213.81     32.13 o 
  15   3   3      398.78      468.84     57.13 o 
  17   3   3       19.56       13.58     31.42 o 
  19   3   3      246.45      283.26     60.85 o 
  21   3   3      235.93      214.26     39.03 o 
  23   3   3       87.40      123.65     41.09 o 
  25   3   3      223.71      356.20     51.01 o 
   1   5   3     1025.11     1095.70     44.22 o 
   3   5   3     1124.38     1246.78     46.04 o 
   5   5   3     3565.50     3446.32     79.70 o 
   7   5   3     1505.78     1552.40     87.24 o 
   9   5   3      448.25      446.12     31.91 o 
  11   5   3      312.21      336.27     32.55 o 
  13   5   3       88.43       66.94     30.34 o 
  15   5   3      785.42      863.20     65.38 o 
  17   5   3       81.83      108.64     33.62 o 
  19   5   3      213.10      165.82     37.32 o 
  21   5   3        6.54      -33.44     33.77 o 
  23   5   3       18.65       66.94     50.87 o 
  25   5   3       73.10       72.80     37.07 o 
   1   7   3      316.01      297.67     23.92 o 
   3   7   3      794.67      829.41     35.75 o 
   5   7   3     1817.63     1892.63     87.16 o 
   7   7   3     4111.48     4371.62    147.62 o 
   9   7   3     1678.86     1684.23     53.91 o 
  11   7   3     2429.96     2554.99     67.47 o 
  13   7   3       78.42       64.98     22.00 o 
  15   7   3      380.64      336.46     38.36 o 
  17   7   3      938.65     1013.81     60.35 o 
  19   7   3       36.28      -26.67     29.97 o 
  21   7   3      145.96      138.91     34.27 o 
  23   7   3        8.58       11.42     33.65 o 
   1   9   3     1336.37     1286.20     43.09 o 
   3   9   3      249.97      233.74     25.62 o 
   5   9   3       39.37       41.88     21.28 o 
   7   9   3      102.41       85.80     25.30 o 
   9   9   3      854.82      862.11     44.24 o 
  11   9   3     1914.24     2030.79     64.66 o 
  13   9   3     2241.39     2301.63     99.73 o 
  15   9   3      567.82      586.14     46.90 o 
  17   9   3      580.21      757.09     83.30 o 
  19   9   3      425.46      423.56     47.07 o 
  21   9   3      285.06      287.44     42.86 o 
  23   9   3        1.47       24.76     41.23 o 
   1  11   3     1159.29     1138.10     57.51 o 
   3  11   3      138.03      140.02     21.74 o 
   5  11   3      829.27      882.61     48.42 o 
   7  11   3     1511.18     1500.64     54.33 o 
   9  11   3     2016.25     2100.96     70.73 o 
  11  11   3      213.66      257.55     29.40 o 
  13  11   3     3927.06     4247.69     88.78 o 
  15  11   3     3186.67     3212.42     79.48 o 
  17  11   3      859.34      792.55     55.24 o 
  19  11   3      140.70       93.42     37.96 o 
  21  11   3       81.39       51.42     32.35 o 
  23  11   3       20.47       10.04     32.12 o 
   1  13   3      751.41      698.72     40.84 o 
   3  13   3      207.91      208.81     30.59 o 
   5  13   3      187.82      214.48     48.95 o 
   7  13   3     1922.56     1775.06     72.87 o 
   9  13   3       32.35       13.06     19.89 o 
  11  13   3     2261.30     2268.43     65.75 o 
  13  13   3     2066.16     2131.29     65.54 o 
  15  13   3       64.03       31.61     26.82 o 
  17  13   3      657.43      704.37     52.12 o 
  19  13   3      367.53      483.49     50.41 o 
  21  13   3      296.09      264.58     40.68 o 
  23  13   3       64.93      128.34     41.13 o 
   1  15   3      500.12      533.37     53.74 o 
   3  15   3      415.14      407.37     36.09 o 
   5  15   3     1749.74     1677.15     65.47 o 
   7  15   3      833.96      807.81     42.93 o 
   9  15   3     4542.98     4490.04    141.17 o 
  11  15   3      511.89      550.79     38.18 o 
  13  15   3     3427.03     3528.28     78.61 o 
  15  15   3      837.39      860.87     44.21 o 
  17  15   3       80.17       98.28     32.48 o 
  19  15   3      122.20      151.97     37.99 o 
  21  15   3      232.29      190.60     37.86 o 
   1  17   3        2.75       14.53     37.38 o 
   3  17   3     2433.08     2460.92     99.47 o 
   5  17   3     1955.99     1823.57    110.85 o 
   7  17   3     6527.64     6141.32    121.92 o 
   9  17   3     2619.90     2396.26     69.98 o 
  11  17   3     1273.57     1371.25     57.85 o 
  13  17   3     1040.79     1100.76     49.18 o 
  15  17   3      208.43      320.18     51.26 o 
  17  17   3     1304.89     1405.55     58.89 o 
  19  17   3      388.22      428.86     45.09 o 
  21  17   3       48.21       84.81     35.26 o 
   1  19   3     1861.91     1793.96     89.23 o 
   3  19   3     5018.87     4824.79    273.87 o 
   5  19   3     2716.85     2528.43    100.31 o 
   7  19   3     1521.92     1599.13     61.53 o 
   9  19   3      743.87      684.49     46.25 o 
  11  19   3      393.72      400.05     39.32 o 
  13  19   3       58.97       84.13     22.43 o 
  15  19   3       15.68       -8.04     22.57 o 
  17  19   3      342.30      366.40     34.86 o 
  19  19   3       44.57       57.22     30.53 o 
  21  19   3      204.05      223.05     44.40 o 
   1  21   3     1763.51     1579.61    134.10 o 
   3  21   3      114.38      101.11     32.89 o 
   5  21   3      394.30      356.54     43.57 o 
   7  21   3      203.36      169.51     35.42 o 
   9  21   3      560.48      532.56     40.50 o 
  11  21   3      459.20      505.93     42.92 o 
  13  21   3      168.22      150.92     27.17 o 
  15  21   3      300.16      361.05     32.48 o 
  17  21   3      368.10      421.13     34.64 o 
  19  21   3      115.35      124.13     27.24 o 
   1  23   3      635.72      538.37     57.72 o 
   3  23   3      255.84      214.49     39.97 o 
   5  23   3     1297.20     1161.43     65.85 o 
   7  23   3      888.43      845.20     62.06 o 
   9  23   3      549.82      557.01     52.13 o 
  11  23   3      322.96      308.86     48.37 o 
  13  23   3       80.94       78.44     24.22 o 
  15  23   3       29.24       21.27     22.24 o 
  17  23   3       54.74       21.02     23.28 o 
  19  23   3       58.25       87.36     29.02 o 
   1  25   3      846.39      884.96     81.24 o 
   3  25   3      259.46      238.89     45.68 o 
   5  25   3        7.29       47.43     44.34 o 
   7  25   3       95.42       92.32     40.30 o 
   9  25   3      191.59      187.96     43.27 o 
  11  25   3       30.79       21.81     31.88 o 
  13  25   3       81.71       44.00     28.74 o 
  15  25   3       34.88       25.86     24.78 o 
  17  25   3      120.49      132.89     29.68 o 
   1  27   3      455.82      385.33     54.26 o 
   3  27   3      192.49      178.27     47.19 o 
   5  27   3      316.92      295.61     46.24 o 
   7  27   3      506.34      533.06     55.24 o 
   9  27   3      114.56      100.84     38.04 o 
  11  27   3       10.61       21.77     41.36 o 
  13  27   3       36.66       17.47     35.10 o 
  15  27   3       14.58        4.47     33.00 o 
   1  29   3       63.56       74.53     41.10 o 
   3  29   3      178.04      182.96     47.32 o 
   5  29   3      165.68       88.59     45.71 o 
   7  29   3      143.31      111.90     37.64 o 
   9  29   3        5.71       10.13     36.11 o 
  11  29   3       12.67       80.06     42.01 o 
  13  29   3        6.19      -12.07     32.22 o 
   1  31   3       80.30       62.74     40.39 o 
   3  31   3       54.14       52.65     48.06 o 
   5  31   3       64.66       90.16     49.17 o 
   7  31   3       58.77       46.77     36.40 o 
   9  31   3       24.20       57.59     38.58 o 
  11  31   3       40.09       57.86     39.78 o 
   1  33   3      232.31      222.30     68.93 o 
   3  33   3       77.40      147.04     47.47 o 
   5  33   3        1.90      -45.71     47.35 o 
   7  33   3       49.45       45.61     41.26 o 
   0   0   4      936.30      885.93     83.07 o 
   4   0   4      924.17      858.56     52.41 o 
   8   0   4      419.94      386.97     55.27 o 
  12   0   4      645.17      665.69    182.89 o 
  16   0   4      740.59      802.73    103.81 o 
  20   0   4       65.79       76.59     62.18 o 
   2   2   4      301.36      251.74     29.79 o 
   4   2   4      101.13       51.43     29.77 o 
   6   2   4      799.18      810.92     47.24 o 
   8   2   4      824.33      898.90     62.16 o 
  10   2   4      266.66      212.36     38.93 o 
  12   2   4      293.06      447.26     54.41 o 
  14   2   4      213.07      261.20     46.96 o 
  16   2   4       79.16       76.11     36.64 o 
  18   2   4      167.86      257.57     50.04 o 
  20   2   4       89.69       65.59     42.72 o 
   0   4   4      250.78      242.37    101.04 o 
   2   4   4     1256.14     1163.63     57.15 o 
   4   4   4      278.12      293.22     33.54 o 
   6   4   4     1080.79     1120.55     51.42 o 
   8   4   4       21.55        9.12     26.37 o 
  10   4   4      584.45      647.62     56.62 o 
  12   4   4      486.32      573.02     57.24 o 
  14   4   4     1043.94     1216.59     77.78 o 
  16   4   4     1597.82     1827.66     96.60 o 
  18   4   4      680.36      767.48     86.19 o 
  20   4   4      108.66      129.29     46.61 o 
   2   6   4      247.30      196.57     35.50 o 
   4   6   4     1361.59     1241.89     62.11 o 
   6   6   4     1354.65     1423.60     65.65 o 
   8   6   4     1720.78     1828.85     71.85 o 
  10   6   4      580.92      661.26     51.87 o 
  12   6   4     1106.46     1112.59    104.31 o 
  14   6   4      497.86      584.23     60.38 o 
  16   6   4      743.07      843.46     73.10 o 
  18   6   4       82.03      101.38     45.00 o 
  20   6   4        7.63       15.88     34.86 o 
   0   8   4      456.68      378.19     53.65 o 
   2   8   4      173.55      152.46     34.59 o 
   4   8   4      386.82      412.42     44.12 o 
   6   8   4     1159.52     1240.42     65.86 o 
   8   8   4      350.53      358.61     37.58 o 
  10   8   4     1073.26     1098.29     57.98 o 
  12   8   4       86.35      106.64     33.13 o 
  14   8   4      370.51      342.15     45.50 o 
  16   8   4      315.35      305.19     49.24 o 
  18   8   4       69.46       91.22     43.37 o 
  20   8   4      143.49      129.39     46.97 o 
   2  10   4       26.00      -13.45     27.15 o 
   4  10   4     1242.39     1227.57     64.52 o 
   6  10   4     1146.18     1163.28     78.47 o 
   8  10   4     1645.48     1655.55     73.34 o 
  10  10   4      683.28      676.57     55.33 o 
  12  10   4        5.13        7.72     27.77 o 
  14  10   4      466.73      493.55     47.30 o 
  16  10   4       45.47       40.08     35.42 o 
  18  10   4       53.71       69.68     43.24 o 
   0  12   4      596.59      514.67     75.96 o 
   2  12   4       92.14       81.59     34.85 o 
   4  12   4      539.28      443.21     42.25 o 
   6  12   4      845.47      893.18     58.17 o 
   8  12   4     1254.38     1136.51     62.41 o 
  10  12   4      198.86      203.18     34.43 o 
  12  12   4      649.62      664.07     54.04 o 
  14  12   4      174.44      195.75     35.60 o 
  16  12   4      109.72      165.56     35.74 o 
  18  12   4       86.11      117.78     40.93 o 
   2  14   4      548.80      502.95     57.28 o 
   4  14   4      619.58      595.42     62.83 o 
   6  14   4      119.70      127.23     33.23 o 
   8  14   4      167.98      137.98     30.65 o 
  10  14   4       83.59       92.14     29.99 o 
  12  14   4       47.96       58.68     32.23 o 
  14  14   4      120.60      103.18     31.78 o 
  16  14   4      190.43      194.50     37.65 o 
  18  14   4       35.17       32.90     42.58 o 
   0  16   4     1374.48     1287.29    117.96 o 
   2  16   4       49.90       73.64     49.50 o 
   4  16   4      189.63      123.03     38.93 o 
   6  16   4      445.74      371.91     50.96 o 
   8  16   4       45.41       36.39     38.88 o 
  10  16   4      247.66      196.90     36.83 o 
  12  16   4       53.30       13.15     28.41 o 
  14  16   4      151.38      137.13     39.81 o 
  16  16   4        1.92       -3.55     29.85 o 
   2  18   4      888.43      799.49    132.91 o 
   4  18   4      175.89       81.41     45.03 o 
   6  18   4      416.89      272.51     58.07 o 
   8  18   4       86.68       53.44     46.62 o 
  10  18   4       24.03       51.32     41.26 o 
  12  18   4      199.02      239.80     36.74 o 
  14  18   4      386.38      412.24     44.78 o 
  16  18   4       12.45       -0.87     39.34 o 
   0  20   4      532.13      377.16     73.22 o 
   2  20   4       11.08       57.16     39.54 o 
   4  20   4       84.94       77.84     41.82 o 
   6  20   4       21.36       48.32     44.51 o 
   8  20   4       27.29       -7.29     39.05 o 
  10  20   4       64.81       62.23     44.53 o 
  12  20   4      102.20      128.25     45.31 o 
  14  20   4      115.01       70.28     36.55 o 
   2  22   4       40.33       65.97     40.75 o 
   4  22   4       82.87       61.41     40.74 o 
   6  22   4       37.45       29.51     43.16 o 
   8  22   4      114.14      133.48     45.30 o 
  10  22   4       72.83       76.55     45.83 o 
  12  22   4      243.14      292.06     49.32 o 
   0  24   4      114.27      105.31     56.72 o 
   2  24   4        0.14       10.50     41.50 o 
   4  24   4      469.79      298.45     53.75 o 
   6  24   4      549.44      646.71     71.37 o 
   8  24   4      452.66      416.34     60.54 o 
  10  24   4      124.95      100.38     51.01 o 
   2  26   4       70.45       65.52     45.70 o 
   4  26   4      530.34      563.92     68.50 o 
   6  26   4      462.16      431.00     64.00 o 
   8  26   4      261.90      263.02     61.31 o 
   0  28   4      357.24      226.01    120.70 o 
   2  28   4       67.29       85.46     45.42 o 
   4  28   4      161.52      143.07     51.30 o 
   1   1   5      134.96      160.10     50.12 o 
   3   1   5      316.61      317.03     56.93 o 
   5   1   5     1070.66     1054.33    108.84 o 
   7   1   5       83.76      102.63     46.56 o 
   9   1   5      220.87      172.24     48.02 o 
  11   1   5       52.83       17.47     44.75 o 
  13   1   5      107.59      171.92     54.55 o 
   1   3   5      275.51      267.60     54.44 o 
   3   3   5      378.15      367.11     60.65 o 
   5   3   5      969.12     1064.27     68.42 o 
   7   3   5      461.85      579.50     65.97 o 
   9   3   5      269.70      257.04     51.74 o 
  11   3   5      227.68      419.89    214.49 o 
  13   3   5       20.87       81.97     51.14 o 
   1   5   5       88.77       81.62     53.45 o 
   3   5   5      156.92      137.76     48.31 o 
   5   5   5      450.23      433.35     50.15 o 
   7   5   5       79.82       66.02     41.18 o 
   9   5   5      419.11      490.06     67.31 o 
  11   5   5      195.68      268.19     53.91 o 
  13   5   5      109.96      150.08     57.02 o 
   1   7   5      178.35      165.94     46.21 o 
   3   7   5       82.25       67.25     48.93 o 
   5   7   5      166.94      165.18     60.41 o 
   7   7   5        3.71        5.85     36.97 o 
   9   7   5       56.11      127.82     47.10 o 
  11   7   5       29.79        8.02     47.45 o 
   1   9   5      146.35      167.91     44.23 o 
   3   9   5      105.12       85.70     38.47 o 
   5   9   5      324.11      279.45     63.84 o 
   7   9   5      290.07      338.00     52.05 o 
   9   9   5       80.77      119.87     42.06 o 
  11   9   5       83.05       72.22     39.74 o 
   1  11   5      295.56      207.24     49.38 o 
   3  11   5      241.36      266.10     53.85 o 
   5  11   5       81.72       49.18     54.87 o 
   7  11   5      156.36      160.12     75.87 o 
   9  11   5      228.03      268.38     44.49 o 
  11  11   5       56.35       45.78     38.72 o 
   1  13   5       86.62       22.67     41.62 o 
   3  13   5       89.22       87.35     47.64 o 
   5  13   5      151.36       94.25     49.12 o 
   7  13   5       56.34      178.56     75.71 o 
   9  13   5       53.43       34.18     38.41 o 
   1  15   5       21.06       16.67     40.18 o 
   3  15   5       10.69       -5.72     32.85 o 
   5  15   5       61.20       49.17     41.53 o 
   7  15   5        4.09        7.23     47.89 o 
   1  17   5       60.10       51.28     41.28 o 
   3  17   5       99.32       84.34     43.46 o 
   5  17   5       62.78       94.19     59.55 o 
                                                 
